# Supplementary material for: Frequency of BRAF Mutations in Dysplastic Nevi, Lentigo Maligna, and Melanoma In Situ
Source: J Clin Med. 2024 Aug 15;13(16):4799. doi: 10.3390/jcm13164799 (PMC11355897; doi:10.3390/jcm13164799)
Supplement: Supplementary file 1 [file jcm-13-04799-s001.zip]

Archive with 1 entries (1 files):
- jcm-3113644-supplementary.xlsx
