# Supplementary material for: Frequency of BRAF Mutations in Dysplastic Nevi, Lentigo Maligna, and Melanoma In Situ
Source: J Clin Med. 2024 Aug 15;13(16):4799. doi: 10.3390/jcm13164799 (PMC11355897; doi:10.3390/jcm13164799)
Supplement: Supplementary file 1 [file jcm-13-04799-s001.zip › jcm-3113644-supplementary.xlsx]

## Sheet: Sheet1
No.	PHD No. of patient	Year	Sex	DoB	Diagnosis	Localization	Size	Age at the time of excision
1	396/15	2015	M	1932	ND	trunk	0.8	83
2	729/15	2015	M	1972	ND	trunk	0.9	43
3	757/05	2005	F	1975	ND	trunk	0.5	30
4	2123/05	2005	M	1962	ND	trunk	0.7	43
5	8693/15	2015	M	1985	ND	upper extremities	0.8	30
6	9709/15	2015	M	1991	ND	trunk	0.9	24
7	9773/15	2015	M	1947	ND	trunk	0.9	68
8	16732/15	2015	M	1973	ND	trunk	0.9	42
9	7693/15I	2015	F	1998	ND	trunk	0.9	17
10	23584/15II	2015	M	1944	ND	upper extremities	0.8	71
11	9999/15	2015	M	1975	ND	trunk	0.9	40
12	13502/15	2015	F	1959	LM	trunk	2	56
13	10660/15	2015	M	1981	ND	trunk	0.9	34
14	15872/15	2015	F	1950	ND	trunk	1.5	65
15	22984/15	2015	M	1977	ND	lower extremities	1	38
16	15346/15	2015	M	1952	ND	trunk	0.8	63
17	13556/15	2015	F	1961	ND	lower extremities	0.9	54
18	22798/15	2015	F	1983	ND	trunk	0.9	32
19	11792/15	2015	M	1958	MIS	trunk	1.3	57
20	20848/15	2015	F	1937	MIS	trunk	2.8	78
21	3576/15 I	2015	M	1967	ND	trunk	0.9	48
22	17964/15	2015	F	1971	ND	trunk	1.5	44
23	17166/15	2015	M	1942	ND	trunk	0.9	73
24	17742/15	2015	M	1970	ND	trunk	0.9	45
25	2124/15 I	2015	F	1956	ND	trunk	1	59
26	22604/15	2015	M	1924	LM	head and neck	1.7	91
27	2778/15	2015	F	1993	ND	trunk	1.5	22
28	14942/15	2015	M	1973	MIS	upper extremities	1	42
29	4295/15	2015	M	1960	ND	trunk	1	55
30	12127/15 I	2015	F	1980	ND	trunk	0.9	35
31	4227/15	2015	M	1963	ND	trunk	0.9	52
32	6720/15	2015	M	1949	LM	head and neck	1.2	66
33	10835/15	2015	F	1947	MIS	trunk	1.1	68
34	5295/15	2015	M	1981	ND	trunk	0.8	34
35	11547/06	2006	M	1928	MIS	trunk	1.4	78
36	9063/08	2008	M	1935	MIS	head and neck	3	73
37	13540/08	2008	M	1946	MIS	trunk	1.2	62
38	12383/08	2008	F	1961	LM	head and neck	2	47
39	13117/06 II	2006	F	1984	ND	trunk	0.9	22
40	8421/08 I	2008	M	1929	LM	trunk	2	79
41	12000/07	2007	M	1932	MIS	trunk	1.3	75
42	17071/06 II	2006	M	1950	MIS	trunk	1	56
43	12620/09	2009	F	1970	MIS	upper extremities	0.8	39
44	12033/07	2007	M	1956	MIS	trunk	0.7	51
45	12846/08	2008	F	1930	LM	upper extremities	1.3	78
46	11701/09 I	2009	M	1931	LM	head and neck	2	78
47	11613/08	2008	M	1927	MIS	trunk	1	81
48	11969/06	2006	M	1958	MIS	trunk	1.6	48
49	11670/08 I	2008	M	1939	MIS	trunk	1.5	69
50	9062/08	2008	F	1937	LM	head and neck	2	71
51	18003/09	2009	F	1956	MIS	trunk	1.2	53
52	11403/06	2006	M	1943	MIS	trunk	1	63
53	19996/15	2015	M	1955	ND	upper extremities	1.2	60
54	15026/?		M	1982	ND	lower extremities	1.2
55	11006/09 II	2009	F	1944	MIS	trunk	1.5	65
56	17275/15	2015	M	1981	ND	trunk	0.9	34
57	2765/06 I	2006	F	1955	ND	trunk	0.7	51
58	11701/09 II	2009	M	1931	LM	head and neck	2	78
59	10382/08	2008	F	1935	LM	head and neck	0.9	73
60	18567/09	2009	F	1947	MIS	trunk	0.8	62
61	15593/06 I	2006	F	1994	ND	trunk	0.7	12
62	10445/14	2014	F	1940	LM	head and neck	1	74
63	14968/14	2014	F	1970	ND	trunk	0.9	44
64	20126/14 II	2014	F	1974	ND	trunk	0.8	40
66	10907/14	2014	F	1960	ND	lower extremities	1.2	54
67	9620/11	2011	M	1955	LM	trunk	1.8	56
68	12443/11	2011	M	1939	LM	head and neck	1.2	72
69	17196/10	2010	M	1942	LM	head and neck	2.8	68
70	14924/11	2011	M	1945	LM	head and neck	2.1	66
71	13937/10	2010	M	1926	LM	head and neck	1	84
72	5569/11 II	2011	M	1934	MIS	lower extremities	3.5	77
73	5578/10	2010	M	1938	LM	lower extremities	1.2	72
74	13605/10 I	2010	M	1946	MIS	trunk	2	64
75	12645/11	2011	M	1943	LM	head and neck	1	68
76	19580/13 I	2013	M	1994	ND	head and neck	0.9	19
77	9837/10	2010	M	1958	LM	trunk	1	52
78	12553/11	2011	F	1950	MIS	lower extremities	1	61
79	18491/13	2013	F	1958	MIS	trunk	0.9	55
80	3533/13 III	2013	F	1975	ND	trunk	1.2	38
81	9448/13 II	2013	M	1982	ND	trunk	1	31
82	14465/13	2013	F	1935	MIS	trunk	1.2	78
83	14766/13 I	2013	F	1991	ND	lower extremities	0.8	22
84	4891/13 I	2013	M	1952	ND	trunk	1.1	61
85	13411/13 I	2013	F	1950	ND	trunk	0.8	63
86	2628/13	2013	F	1939	LM	head and neck	2	74
88	5195/13 I	2013	F	1960	ND	trunk	1	53
89	14238/10	2010	F	1922	LM	head and neck	1.7	88
90	8726/11 II	2011	M	1937	LM	head and neck	1.2	74
91	4448/11	2011	F	1953	LM	head and neck	1	58
92	4738/10	2010	M	1934	MIS	trunk	1	76
93	3388/10 II	2010	M	1936	MIS	trunk	2	74
94	7105/10	2010	M	1968	LM	head and neck	3.5	42
95	8279/13 II	2013	M	1930	LM	head and neck	1.1	83
96	16652/13 I	2013	F	1950	ND	trunk	1	63
97	13051/13 I	2013	M	1966	ND	trunk	1.5	47
98	13051/13 II	2013	M	1966	ND	trunk	1	47
99	3485/13	2013	F	1938	MIS	trunk	1	75
100	624/13	2013	F	1941	LM	head and neck	3	72
101	14619/14 I	2014	M	1956	ND	trunk	0.8	58
103	17817/14 II	2014	M	1934	MIS	lower extremities	1.2	80
104	15762/14 II	2014	F	1956	MIS	trunk	0.3	58
106	6290/12	2012	M	1937	MIS	upper extremities	1.5	75
107	18718/13	2013	M	1977	ND	trunk	0.7	36
108	16245/12	2012	M	1964	MIS	trunk	1.8	48
109	1117/12	2012	M	1973	ND	trunk	0.8	39
110	2514/13 II	2013	M	1944	MIS	trunk	1	69
111	14510/13	2013	M	1942	LM	head and neck	1	71
112	22101/12	2012	M	1950	MIS	trunk	0.9	62
113	3871/14 I	2014	M	1943	MIS	trunk	1.7	71
114	20939/14	2014	F	1934	LM	head and neck	1.2	80
115	18181/14 II	2014	M	1933	MIS	upper extremities	0.6	81
116	19361/12 I	2012	M	1970	ND	lower extremities	1	42
117	748/12	2012	F	1952	ND	trunk	0.8	60
118	4113/09	2009	F	1934	MIS	trunk	0.8	75
119	885/12	2012	F	1957	ND	trunk	1	55
120	6481/12 II	2012	M	1987	ND	upper extremities	0.8	25
121	17901/12 I	2012	M	1976	ND	trunk	1	36
122	16245/12	2012	M	1964	MIS	trunk	1.8	48
123	7502/12 II	2012	F	1943	ND	trunk	1	69
124	2120/12 I	2012	M	1972	ND	trunk	1	40
125	8035/12	2012	M	1972	ND	upper extremities	0.7	40
126	8485/12 II	2012	M	1980	ND	trunk	1.3	32
127	10793/12 II	2012	M	1967	ND	trunk	0.7	45
128	17817/14 I	2014	M	1934	ND	trunk	1.2	80
129	15526/13	2013	M	1980	ND	lower extremities	0.9	33
130	3584/12	2012	M	1968	ND	trunk	1	44
131	6109/12	2012	F	1972	ND	trunk	1	40
132	6879/12 III	2012	F	1998	ND	upper extremities	5.3	14
133	19211/13 III	2013	M	1982	ND	trunk	0.9	31
134	11177/12	2012	F	1980	ND	lower extremities	0.7	32
135	10774/12	2012	F	1972	ND	lower extremities	1.3	40
136	18455/12 II	2012	F	1978	ND	trunk	0.9	34
137	18455/12 I	2012	F	1978	ND	trunk	0.8	34
138	10398/12	2012	M	1978	ND	trunk	1	34
140	16714/14 I	2014	M	1977	ND	lower extremities	0.9	37
141	20837/15	2015	M	1934	MIS	upper extremities	3	81
142	1351/13	2013	F	2000	ND	lower extremities	0.8	13
143	9609/12	2012	M	1951	ND	trunk	1	61
144	16908/15	2015	M	1962	ND	trunk	0.8	53
146	17838/15	2015	F	1969	ND	trunk	1.2	46
147	5136/15 III	2015	M	1984	ND	trunk	0.8	31
149	20202/14 I	2014	F	1970	ND	upper extremities	0.8	44
150	9884/14 I	2014	M	1958	ND	trunk	1	56
151	9414/12 II	2012	F	1952	MIS	trunk	0.9	60
152	62/14	2014	F	1975	ND	trunk	0.9	39
153	296/14	2014	M	1948	ND	lower extremities	0.9	66
154	19524/14	2014	F	1948	ND	trunk	1.5	66
155	14811/14	2014	M	1963	ND	lower extremities	1	51
156	16436/14 I	2014	F	1989	ND	head and neck	1	25
157	6000/14	2014	F	1944	ND	trunk	0.8	70
158	16614/14 II	2014	M	1982	ND	trunk	0.4	32
159	4940/14 II	2014	F	1965	ND	trunk	0.8	49
160	1841/14 I	2014	F	1996	ND	trunk	0.8	18
161	14502/15	2015	M	1979	ND	trunk	1	36
162	21647/14 I	2014	F	1983	ND	trunk	0.9	31
163	20805/14	2014	F	1951	ND	trunk	1.2	63
164	3313/14 I	2014	M	1993	ND	trunk	1.1	21
165	1436/13	2013	M	1968	ND	trunk	0.9	45
166	1694/13	2013	F	1997	ND	trunk	0.8	16
167	14852/14 I	2014	M	1944	ND	trunk	0.8	70
168	16924/14	2014	M	1988	ND	trunk	1	26
169	21715/14	2014	F	1974	ND	trunk	0.8	40
170	18915/14	2014	M	1967	ND	lower extremities	0.9	47
171	8634/14	2014	F	1977	ND	trunk	1	37
172	800/13	2013	F	1972	ND	trunk	0.8	42
173	13825/15	2015	F	1947	ND	trunk	1.5	68
174	7673/14 I	2014	F	1971	ND	trunk	1.5	43
175	10068/14 I	2014	M	1972	ND	upper extremities	0.9	42
176	4394/16	2016	M	1951	ND	trunk	0.7	65
177	8035/14	2014	F	1987	ND	trunk	1.4	27
178	1969/16	2016	M	1979	ND	trunk	1.4	37
179	2506/16	2016	F	1983	MIS	trunk	0.5	33
180	6561/14	2014	M	1983	ND	head and neck	0.8	31
181	7323/16	2016	M	1939	MIS	trunk	1.3	77
182	3584/16	2016	M	1949	MIS	trunk	0.9	67
